# Supplementary material for: Cytomegalovirus induces HLA-class-II-restricted alloreactivity in an acute myeloid leukemia cell line
Source: PLoS One. 2018 Jan 29;13(1):e0191482. doi: 10.1371/journal.pone.0191482 (PMC5788343; doi:10.1371/journal.pone.0191482)
Supplement: S1 File — Detailed results of all experiments performed. (XLSX) [file pone.0191482.s001.xlsx]

## Sheet: IFN-alpha
KASUMI			KASUMI + PBMC
w/o CMV	with CMV		w/o CMV	with CMV
4	0
			7	1
			4	7
			4	3
2	4
			37	20
			9	8
			6	5
0	0
			58	172
			1	3
3	3
			166	122
			12	24
1	1
			11	9
			6	4
			11	5

## Sheet: IFN-gamma
KASUMI			KASUMI + PBMC
w/o CMV	with CMV		w/o CMV	with CMV
3	1
			28	39
			57	90
			54	82
1	2
			42	47
			78	115
1	1
			88	200
			77	88
2	1
2	1
			27	29
			28	34
			129	135

## Sheet: Granzym B
KASUMI			KASUMI + PBMC
w/o CMV	with CMV		w/o CMV	with CMV
29	22
			34	41
			130	237
			31	34
23	15
			15	20
			11	24
1	4
			155	200
			155	200
0	0
			200	200
			200	200
1	0
			105	165
			188	156
			627	645

## Sheet: Perforin
KASUMI			KASUMI + PBMC
w/o CMV	with CMV		w/o CMV	with CMV
489	528
			460	488
			423	506
			479	517
305	326
			300	314
			271	296
0	8
			68	184
			46	141
1	0
			7	200
			42	48
0	0
			31	145
			20	83
			155	143

## Sheet: Proliferation
KASUMI			KASUMI + PBMC
w/o CMV	with CMV		w/o CMV	with CMV
9326	1174
			996	460
			1033	362
			1002	336
5415	1379
			590	503
			577	376
			504	349
167036	962
			4061	424
			3940	318
20206	86
			1197	85
			271	101
247590	367
			19195	225
			13706	167
			34526	194
215845	1753
			76954	547
			195121	855
			172094	817

## Sheet: FACS class 1_2
HLA-Kl. I Expression			HLA-Kl. II Expression
w/o CMV	with CMV		w/o CMV	with CMV
291	318		122	193
295	294		125	179
291	273		135	184
220	244		102	78
271	270		80	69
240	263		65	87
92	127		154	183
103	115		163	173
107	82		154	178

## Sheet: HLADP_DQ_DR
HLADP_w/o	HLADP with CMV	HLADQ_w/o	HLADQ with CMV	HLADR_w/o	HLADR with CMV
154	183	102	78	43	84
163	173	80	69	43	53
154	178	65	87	46	68
167	163	82	78	122	193
160	145	78	80	125	179
				135	184
				97	195
				101	124
				100	165
				118	186

## Sheet: Apoptosis
AML w/0	AML with CML		PBSC w/o	PBSC with CMV		AML_PBSC w/o	AML_PBCS with CMV
2.3	2.65		1.25	1.45		2.5	3.25
1.95	2.15		1	1.15		2.65	2.85
2.15	2.7		1.45	1.25		2.3	3.6
2.45	3.15		1.15	1.35		2.5	4.15
1.55	1.95		1.05	1		1.9	3.6
2.3	4.1					2.4	2.85
2.45	3.9					1.95	3.85
2.15	2.65					2.55	4.3
2.25	2.85					2.45	3.1

## Sheet: LTT
Cassette number: 2				Kasumi CMV-LTT
CCPM1
	1	2	3	4	5	6	7	8	9	10	11	12		Median
A	59	61027	62715	60720	76759	45640	59295	150	128	61	204	67		60445.5
B	28	55022	80442	18995	60171	56759	66812	90	10	16	12	20
C	6	2772	3781	2916	2030	2813	7266	116	37	35	12	212		2864.5
D	10	5619	9009	6918	6566	22991	32936	38	18	8	12	4		11618.5
E	13	20467	25800	8734	6952	30592	9841	17	6	2	10	8
F	4	13071	11793	8545	11444	19863	18425	17	16	10	10	18
G	8	60	156	102	182	160	141	12	10	10	12	8		148.5
H	15	19164	23368	21626	2118	6534	5126	15	23	14	27	8		12849
	61027	2772	5619	60
	62715	3781	9009	156
	60720	2916	6918	102
	76759	2030	6566	182
	45640	2813	22991	160
	59295	7266	32936	141
	55022		20467
	80442		25800
	18995		8734
	60171		6952
	56759		30592
	66812		9841
			13071
			11793
			8545
			11444
			19863
			18425
